# Supplementary material for: Agricultural products: A study on the impact of social presence on customer engagement in livestream marketing
Source: PLoS One. 2026 Mar 13;21(3):e0342562. doi: 10.1371/journal.pone.0342562 (PMC12987465; doi:10.1371/journal.pone.0342562)
Supplement: S1 File — (XLS) [file pone.0342562.s001.xls]

## Sheet: Sheet1
Gender	Age Group	Educational Background	Occupation	Monthly Income	SP1	SP2	SP3	TC1	TC2	TC3	CS1	CS2	CS3	CEB1	CEB2	CEB3	CEB4
1	4	4	1	5	2	6	2	6	6	6	5	5	5	5	5	5	5
1	4	4	5	3	3	6	4	6	6	4	4	4	4	4	3	4	4
1	5	4	3	5	7	7	7	5	5	5	7	7	7	7	7	7	7
1	3	4	4	2	5	6	5	5	5	5	5	4	4	5	5	5	5
2	4	3	4	4	4	4	4	2	2	2	4	4	4	4	4	4	4
2	4	3	5	3	4	4	4	4	4	4	4	4	4	3	4	3	3
2	4	4	5	4	5	6	4	5	6	7	5	5	5	5	6	5	5
1	4	4	5	5	4	5	4	3	7	7	5	6	3	5	5	5	5
1	4	3	1	3	4	6	5	6	6	6	5	4	4	6	4	4	4
2	4	4	5	5	6	7	7	7	7	6	7	7	7	7	7	7	7
1	6	4	5	5	5	5	4	6	6	6	5	4	4	5	5	5	4
1	4	3	3	6	7	7	6	7	7	6	5	4	4	4	3	4	4
2	4	3	7	6	7	7	7	6	6	6	7	7	7	7	7	7	7
1	5	3	1	3	5	6	5	6	5	2	7	6	1	4	4	4	4
2	4	4	5	3	4	4	4	5	5	5	7	7	7	7	7	7	7
1	4	3	6	6	6	6	6	6	6	5	6	5	4	5	5	6	5
1	4	4	4	3	7	7	7	7	7	7	7	7	7	6	7	6	6
2	4	4	5	3	7	7	7	6	6	6	6	6	5	6	6	7	6
2	5	3	6	4	6	7	6	6	7	6	6	7	6	6	6	6	6
1	4	4	3	6	3	5	5	5	5	5	5	5	5	5	5	5	5
1	4	4	5	3	7	7	7	7	7	7	7	7	7	7	7	7	7
1	1	3	7	1	4	5	5	5	5	5	5	5	5	5	5	5	5
2	4	3	4	2	6	6	6	7	7	7	6	6	6	5	5	4	4
1	4	4	5	3	2	2	2	5	5	5	5	5	5	5	4	5	5
2	2	3	7	1	6	6	6	6	6	4	6	4	4	4	4	4	4
1	4	3	5	3	6	6	6	6	6	6	6	6	6	6	6	6	6
2	2	4	7	1	5	6	6	6	6	4	7	5	6	5	7	6	6
2	3	3	5	3	6	6	5	4	5	5	5	4	4	5	6	5	4
1	2	3	7	1	6	7	7	7	7	6	5	7	5	4	5	4	4
1	4	4	4	4	7	7	7	7	7	7	7	7	7	7	7	6	6
2	4	3	4	4	4	4	4	6	6	6	1	1	6	4	6	4	4
1	3	4	6	2	4	4	4	6	6	6	6	6	6	6	6	6	6
2	4	4	5	4	5	6	7	5	5	7	6	6	6	6	6	6	6
2	2	3	7	2	7	7	7	7	7	7	7	7	7	7	7	7	7
1	4	4	3	6	4	4	2	7	6	6	5	5	5	5	5	5	5
2	4	4	3	4	5	5	5	6	6	6	6	6	6	6	6	6	6
1	3	4	3	4	4	5	4	5	5	5	4	4	4	5	5	4	5
1	4	3	6	4	4	4	4	6	6	6	4	4	4	4	4	4	4
2	5	4	5	3	5	5	5	7	7	7	4	7	1	7	1	1	1
1	2	3	7	1	5	5	5	6	6	6	5	5	5	4	3	4	4
1	4	4	5	4	6	6	7	7	7	7	6	4	4	6	6	4	5
2	5	3	3	2	5	6	4	4	4	4	6	6	6	4	4	4	4
2	2	3	7	1	4	4	4	6	6	4	4	5	4	3	3	4	3
2	4	3	2	2	5	5	5	7	7	7	7	7	7	6	7	6	6
1	4	4	5	3	7	7	7	6	6	6	7	7	7	7	7	7	7
2	4	1	7	2	3	3	4	6	6	6	6	5	3	4	3	4	2
1	5	3	7	3	5	6	5	5	6	5	5	5	6	2	4	6	4
2	4	4	3	6	6	7	6	5	5	4	6	4	3	5	5	4	4
2	5	4	4	4	6	5	5	6	6	6	6	6	4	6	5	6	6
2	2	3	7	1	6	6	6	6	6	6	5	5	5	6	4	4	6
2	3	3	1	2	7	7	7	7	7	6	7	7	7	6	7	6	6
1	5	3	1	2	5	6	6	5	4	5	6	6	6	6	6	6	6
2	2	3	7	1	5	5	6	5	4	4	4	4	5	5	6	4	5
2	5	4	5	3	5	5	5	6	6	5	5	5	5	6	6	6	6
2	4	4	5	4	7	7	7	7	7	7	4	4	4	7	7	6	6
2	4	3	2	2	7	7	7	7	7	7	4	2	2	4	1	2	2
1	4	4	5	6	7	7	7	6	6	6	7	7	7	7	7	6	7
1	4	4	5	5	6	6	4	6	6	6	7	5	6	6	5	5	5
1	3	3	6	1	6	6	6	5	5	5	6	6	6	6	6	6	6
2	5	4	5	5	7	7	7	7	7	7	7	7	7	7	7	7	7
1	4	4	3	4	5	6	5	7	7	7	4	5	4	4	7	4	4
1	4	3	3	4	3	5	4	4	5	5	5	4	5	5	5	5	5
1	4	4	5	3	6	6	5	6	5	4	4	4	4	4	4	4	4
2	5	3	4	6	4	4	4	6	6	6	6	5	4	5	6	5	4
1	4	3	5	3	7	7	7	5	6	5	6	6	6	6	6	6	6
1	4	4	2	4	6	6	4	6	6	5	7	7	6	6	7	6	6
1	4	3	3	5	4	4	4	7	4	7	6	6	6	4	6	4	4
1	5	4	5	6	7	7	7	7	7	7	7	7	7	5	7	5	6
2	3	3	2	2	5	6	5	7	7	7	5	4	5	4	5	5	6
1	5	3	6	4	7	7	7	7	7	7	7	7	7	7	7	7	7
1	4	3	6	6	7	7	7	7	7	7	7	7	7	7	7	7	7
2	4	3	7	3	2	1	3	5	1	2	3	4	4	5	4	4	4
1	4	4	3	6	5	6	4	3	3	6	4	4	4	4	5	4	4
1	5	4	1	3	6	7	7	5	4	4	5	5	5	6	5	5	5
1	5	3	5	3	7	6	7	7	7	7	7	7	7	7	6	6	7
2	4	4	4	3	7	7	4	1	1	5	7	6	7	4	4	4	4
2	5	3	7	2	6	6	6	6	6	6	6	6	6	6	6	6	6
2	5	4	1	6	7	7	6	6	6	6	6	6	6	6	6	6	6
1	4	3	3	6	6	6	6	5	3	4	5	4	4	5	4	4	4
1	4	3	3	6	7	7	6	5	6	5	6	6	7	6	5	6	6
2	4	4	1	3	6	6	6	6	6	6	6	6	6	6	5	6	6
2	5	3	4	5	4	4	1	6	6	5	4	4	4	4	4	4	4
2	4	3	5	6	7	7	7	5	6	6	6	6	6	5	6	6	4
1	4	3	3	6	5	5	5	5	5	5	6	5	6	6	5	5	5
1	5	3	3	5	4	4	4	4	4	5	4	4	4	4	4	4	4
1	4	3	2	5	6	5	6	6	6	6	6	6	4	6	6	6	6
2	6	3	3	6	6	6	6	6	6	7	6	5	6	5	5	5	6
1	3	3	2	3	7	7	7	5	5	5	5	5	5	5	5	5	5
2	4	4	7	2	7	7	7	7	7	7	7	7	7	4	7	3	6
2	5	2	2	2	4	7	4	1	1	6	7	4	4	7	7	7	7
1	4	3	3	6	6	6	6	5	5	6	6	6	5	6	7	6	5
2	2	4	1	5	6	6	6	6	6	7	6	5	6	6	5	6	6
2	3	4	5	6	7	7	7	1	1	7	6	6	5	6	5	6	6
2	4	4	5	6	4	6	3	5	5	4	3	5	3	3	3	3	3
2	3	3	7	1	4	5	3	7	7	7	7	7	7	7	7	7	7
2	4	3	4	4	6	6	6	3	2	2	5	6	2	4	4	4	4
2	4	4	4	4	6	6	6	5	5	5	6	6	6	5	6	5	5
2	5	3	4	4	7	6	6	7	7	6	6	6	4	4	6	4	4
1	4	4	5	4	7	6	4	6	1	6	4	3	5	2	5	4	4
1	4	3	3	4	6	7	4	6	6	6	6	6	6	6	7	6	6
2	4	3	3	4	6	6	6	7	7	7	7	6	6	7	7	6	7
2	5	3	5	3	5	6	6	6	6	3	6	6	7	4	5	4	4
2	5	4	4	4	5	5	4	5	6	5	5	4	4	5	5	5	4
2	5	4	4	3	6	7	7	7	7	7	6	5	5	4	7	5	5
2	4	4	4	4	5	5	4	6	6	5	5	4	5	6	6	5	5
2	5	4	4	3	6	6	6	4	5	5	6	6	4	5	6	4	4
1	4	4	4	4	6	6	6	5	5	5	5	4	4	5	5	5	4
2	5	4	5	4	7	7	7	6	6	4	7	7	7	5	6	5	6
2	2	4	7	1	5	7	5	3	4	4	5	5	4	7	4	7	7
2	3	3	1	3	4	4	4	4	3	1	4	4	4	4	4	4	4
2	4	3	7	3	7	7	7	7	7	7	6	5	6	5	6	5	5
2	5	3	4	4	6	6	6	6	6	5	7	6	7	6	5	5	5
2	3	4	4	5	6	6	6	5	5	5	6	6	6	6	7	6	6
2	4	3	4	4	4	4	4	5	3	7	7	7	7	4	4	4	4
2	4	3	3	6	6	6	6	4	3	4	7	6	7	7	6	6	7
2	5	1	7	2	5	5	6	4	5	5	6	5	5	4	6	5	4
2	4	3	7	2	7	7	7	6	6	7	6	6	6	6	6	6	6
2	4	4	3	6	1	4	2	5	5	6	4	4	4	4	4	4	4
1	5	3	3	6	6	6	5	6	6	6	6	6	6	6	5	6	6
2	6	4	3	3	7	7	7	5	5	5	7	7	7	6	7	6	6
2	4	4	5	3	7	7	7	2	2	7	7	7	7	7	7	7	7
2	4	3	4	4	5	5	5	2	6	5	6	6	6	6	6	6	6
2	5	1	2	2	5	5	5	6	6	6	4	4	4	3	5	3	3
1	4	3	4	4	6	7	6	1	1	1	5	5	5	7	6	7	6
2	5	4	3	5	2	6	4	1	4	4	4	5	3	5	5	4	4
1	2	3	7	2	7	7	5	6	6	6	7	5	6	7	7	7	7
2	5	1	7	2	7	7	7	7	7	7	7	7	7	6	7	6	5
2	4	3	3	3	6	6	6	6	6	6	5	2	2	5	5	4	4
2	3	4	5	6	7	7	7	1	1	1	7	7	2	7	3	7	7
2	5	3	3	5	5	6	4	7	7	7	7	7	7	7	6	7	7
1	2	3	7	1	4	4	4	5	5	6	4	4	4	4	4	4	4
2	5	3	5	4	7	7	7	6	6	6	7	7	7	7	7	7	7
1	2	3	7	1	7	7	7	5	5	5	6	6	6	5	5	4	5
1	5	3	6	1	6	6	6	6	5	6	6	5	4	6	7	4	5
2	2	3	7	1	5	5	5	6	6	6	5	5	5	5	5	5	5
2	2	3	5	1	3	3	3	6	6	6	4	4	4	4	4	4	4
1	5	4	5	4	5	4	4	5	5	4	4	4	4	5	5	5	5
2	3	3	6	3	6	7	6	6	6	5	6	4	4	4	5	4	4
2	2	3	6	1	7	7	7	6	6	6	7	7	7	7	7	7	7
1	4	4	4	6	5	7	5	6	6	6	6	7	7	7	5	6	6
2	2	3	2	1	4	7	3	6	6	6	4	3	4	4	4	4	4
2	2	3	7	2	6	6	6	7	7	7	7	7	7	4	4	4	4
2	2	3	7	1	4	6	4	6	6	6	5	5	5	5	5	4	4
2	5	3	6	3	4	6	5	2	4	5	5	4	4	5	5	5	4
2	3	3	3	5	6	4	4	4	4	4	6	5	6	6	6	6	6
2	2	3	7	1	2	7	3	7	7	7	5	5	4	4	7	4	4
2	2	3	7	1	4	4	4	7	7	7	4	4	4	4	4	4	4
2	2	3	7	1	7	7	7	4	4	4	7	7	7	1	7	1	1
2	2	3	7	2	7	7	7	5	5	4	7	7	7	7	7	6	7
2	2	3	7	2	5	6	5	3	5	5	5	5	5	5	5	4	5
2	2	3	2	2	5	6	6	7	6	6	6	5	5	5	6	5	5
1	3	3	4	3	7	7	7	7	7	7	7	7	7	6	6	6	6
1	2	3	7	1	7	7	7	7	7	7	7	7	4	7	7	4	4
2	2	4	5	2	7	7	7	1	2	4	6	6	6	6	6	6	5
2	2	3	7	2	7	7	7	7	7	7	7	7	7	5	7	6	6
2	3	4	4	4	7	7	7	6	6	1	7	4	4	6	5	6	6
2	2	3	2	1	3	5	5	5	3	4	4	4	4	3	3	3	3
1	5	4	4	2	4	4	4	6	6	6	7	7	7	7	7	7	7
1	4	3	6	4	4	4	5	7	7	7	6	5	5	6	6	6	6
1	5	4	5	5	7	7	7	6	6	6	7	7	7	7	7	7	7
2	2	3	2	1	7	7	7	6	6	4	7	7	7	7	7	7	7
2	4	3	4	3	5	5	5	6	6	6	5	5	5	5	5	5	5
1	6	2	3	3	7	7	7	4	4	7	4	4	4	7	7	7	7
2	2	3	7	1	4	4	4	5	5	4	4	4	4	4	4	4	4
1	5	4	5	4	5	6	6	5	5	5	6	6	6	5	6	5	5
2	2	3	7	1	7	7	7	7	6	7	6	5	6	6	7	6	5
2	2	3	7	1	3	6	6	4	2	2	5	4	5	5	5	5	6
1	4	3	5	3	7	7	7	7	7	7	5	4	4	4	5	5	4
2	2	3	2	2	4	6	7	7	7	7	7	7	7	7	7	5	6
1	6	3	5	4	3	4	4	4	5	5	5	5	4	5	5	5	5
1	4	3	7	3	7	7	7	2	4	3	5	5	4	5	6	4	4
2	5	3	4	3	4	4	4	6	6	6	5	4	4	4	5	4	4
1	4	3	6	4	6	6	6	6	6	6	7	7	7	4	6	4	4
2	4	4	1	3	5	5	5	5	5	6	6	7	7	5	7	5	5
2	2	3	7	1	6	6	6	5	5	6	7	7	6	6	5	5	5
2	6	2	6	5	4	4	4	5	4	2	4	4	4	4	4	4	4
1	4	3	4	6	7	7	7	5	4	5	6	6	6	6	6	6	6
1	4	3	4	6	6	6	6	6	6	6	6	5	5	3	5	5	6
2	4	3	4	5	7	7	7	6	6	6	6	6	6	6	6	6	6
1	4	3	3	6	7	7	7	7	7	7	7	7	7	7	7	7	7
2	4	3	4	3	6	6	6	6	6	6	6	6	6	6	6	5	6
2	6	1	7	1	6	7	7	6	4	6	7	7	7	6	7	6	6
1	3	2	2	2	3	5	4	5	5	6	4	4	4	5	5	4	4
2	6	2	7	5	5	6	5	5	5	4	6	6	6	4	6	5	5
2	2	3	7	1	7	7	7	7	6	6	7	7	7	6	7	6	6
1	4	4	1	3	5	6	5	6	6	6	5	6	5	5	5	3	4
2	3	3	2	2	4	4	5	6	4	4	4	4	4	4	4	4	4
2	2	3	7	1	7	7	7	7	7	7	6	5	6	6	6	6	6
2	2	3	7	2	6	6	5	5	4	4	5	5	5	4	4	4	4
1	6	4	1	6	7	7	5	6	6	6	5	4	4	6	6	6	6
2	4	3	5	6	4	5	3	6	6	7	5	4	4	5	7	5	5
2	4	2	3	5	7	7	7	4	7	7	7	7	7	6	7	6	6
2	2	2	6	1	7	7	6	6	6	6	6	6	6	7	6	5	6
2	3	3	6	4	7	7	7	7	7	7	7	7	7	7	7	7	7
1	4	2	6	2	5	6	4	4	7	6	4	4	4	4	4	4	4
1	6	3	4	3	5	6	5	7	6	6	6	6	6	4	6	4	4
2	4	3	3	4	6	6	5	3	5	5	6	6	7	6	5	6	5
2	6	3	4	3	7	7	7	2	5	5	7	7	7	7	7	7	7
1	4	4	5	5	6	7	7	5	5	5	6	6	6	6	6	6	6
2	5	3	3	3	7	7	7	6	7	7	7	7	7	7	7	7	7
1	5	2	2	3	3	4	4	5	5	5	4	4	4	4	4	4	4
1	4	3	3	6	7	7	6	7	5	5	6	6	6	7	4	7	7
2	4	4	7	4	6	6	6	6	6	6	5	5	5	5	6	6	5
1	4	1	6	4	7	7	7	6	6	6	6	5	4	6	5	6	5
2	6	3	7	2	6	5	6	3	5	5	6	5	5	5	6	5	5
1	4	3	1	3	7	7	7	5	5	4	7	7	6	7	7	7	7
2	5	3	4	5	6	6	4	5	4	3	6	6	4	5	5	5	5
1	4	4	6	6	2	7	2	7	7	7	7	7	7	4	4	3	4
1	2	2	6	1	2	4	3	6	6	5	6	6	2	4	6	4	5
1	4	3	2	2	4	4	4	5	5	6	4	4	4	4	4	4	4
1	5	3	3	6	6	6	6	6	6	6	5	5	5	5	4	5	6
2	6	3	4	6	5	5	5	5	6	6	6	6	6	6	6	6	6
2	1	1	6	4	7	7	6	7	6	7	7	7	7	7	7	7	7
1	3	3	7	3	4	7	4	7	7	7	3	3	4	2	5	6	4
2	5	2	7	2	4	4	4	4	4	4	4	4	4	4	4	4	4
1	5	2	2	3	6	7	5	5	6	6	6	6	6	6	7	5	6
1	4	3	2	4	6	6	6	4	4	5	6	5	6	4	5	4	4
2	4	3	3	5	5	6	5	6	7	6	4	5	3	6	5	4	4
2	6	3	5	3	6	6	6	6	6	6	6	6	6	4	6	4	4
1	4	3	6	6	7	7	7	6	6	6	7	7	7	7	7	7	7
1	3	4	5	2	7	7	7	6	6	6	4	4	4	4	7	4	4
2	4	4	5	3	7	7	7	2	2	2	6	6	6	6	6	6	6
1	4	4	5	3	7	7	7	6	6	4	7	7	7	6	7	6	6
1	5	3	1	2	7	7	7	6	6	6	6	5	4	5	4	4	4
2	3	4	1	4	7	7	7	7	4	6	7	7	7	6	6	6	7
1	5	3	5	5	7	7	7	7	7	7	7	7	7	7	7	7	7
1	4	2	6	6	4	6	4	4	4	4	5	4	4	5	4	4	4
2	3	3	3	6	6	6	6	5	5	1	6	6	1	6	6	6	6
1	4	3	6	5	6	6	6	4	4	4	5	7	7	4	5	5	4
2	3	4	7	5	7	3	6	6	3	3	3	3	3	6	3	6	6
1	3	3	3	5	3	3	3	5	5	4	4	4	4	5	5	4	5
2	3	3	4	5	6	6	5	7	7	7	6	6	5	7	7	7	7
2	3	4	5	3	7	7	7	5	5	5	6	6	6	5	6	5	5
2	4	4	5	5	7	7	6	6	6	6	6	6	6	6	6	6	6
2	3	3	1	3	4	4	4	7	7	7	4	4	4	4	4	4	4
2	6	2	2	2	6	7	6	4	3	2	5	6	7	4	5	4	5
1	3	3	7	5	6	6	6	5	5	5	6	4	4	5	6	5	6
2	3	4	6	2	5	5	5	6	5	5	6	6	5	5	5	5	6
1	5	4	5	3	6	6	6	5	2	2	6	6	6	6	6	6	6
2	3	4	1	3	7	7	7	5	6	6	7	7	7	7	7	7	7
2	4	3	2	5	6	6	5	5	5	5	5	4	4	4	4	4	4
2	3	3	5	2	4	4	4	7	7	7	7	7	7	7	7	7	7
1	4	4	5	3	6	5	4	5	4	4	4	4	4	4	4	4	4
2	3	4	7	1	7	7	7	6	7	7	6	6	5	7	7	6	7
1	5	3	5	3	4	4	4	5	5	5	6	5	6	5	6	5	5
1	4	3	4	5	4	5	5	7	7	7	6	6	4	6	6	6	6
1	4	4	4	6	5	5	5	5	5	3	6	5	6	5	5	5	6
2	4	4	5	5	5	5	5	5	6	6	5	5	5	5	5	5	5
1	3	3	7	5	5	6	4	4	5	4	4	3	4	4	5	4	4
1	3	3	4	5	6	6	6	7	7	7	5	5	5	4	5	4	4
1	5	4	1	3	4	4	4	7	7	7	5	7	4	5	6	4	5
2	3	3	2	2	1	4	4	7	7	7	3	6	3	6	6	3	4
2	3	4	4	6	7	7	7	6	6	6	6	6	6	5	6	5	5
1	2	3	4	2	6	7	4	4	2	4	5	4	4	4	6	4	4
2	3	3	2	2	3	4	3	4	4	4	5	5	5	3	4	3	4
2	3	3	5	2	7	7	7	7	7	7	7	7	7	7	7	7	7
2	4	4	4	5	6	6	6	7	7	7	6	6	6	6	6	6	6
2	2	3	7	2	3	3	4	4	2	2	4	5	3	4	6	3	3
2	2	3	7	1	6	6	6	6	6	6	6	6	6	6	5	6	5
2	4	4	5	4	5	5	5	5	5	5	5	5	5	6	5	5	5
1	2	3	6	1	7	7	7	3	5	7	7	7	7	7	6	6	6
2	3	4	5	3	4	4	4	5	4	4	3	3	3	5	3	5	3
1	3	3	7	2	5	6	2	6	6	7	4	4	4	4	4	4	4
1	3	3	3	3	5	6	6	6	4	5	5	4	4	4	6	4	4
2	4	4	3	6	5	3	5	5	5	3	3	5	2	6	5	4	4
2	4	3	7	3	7	7	7	4	4	4	5	5	5	5	6	5	5
2	3	4	5	3	7	7	7	5	3	5	7	7	7	5	3	4	6
2	4	4	5	3	3	6	6	6	6	6	4	6	6	4	6	4	4
2	3	4	1	3	7	7	7	1	4	1	7	6	5	4	6	5	5
2	4	3	1	3	5	5	5	4	4	4	5	5	5	4	5	4	4
2	6	2	5	3	6	7	7	6	7	5	5	3	4	4	7	5	4
2	3	4	1	3	3	7	6	6	6	6	6	6	6	7	7	7	7
2	3	3	2	4	7	7	7	6	7	7	5	4	4	5	4	5	6
1	3	3	7	5	7	7	7	5	5	6	6	6	6	6	7	6	5
1	4	3	3	2	4	5	5	7	7	7	5	4	5	6	6	6	6
1	4	4	5	4	5	6	4	6	6	6	7	7	6	6	6	6	5
1	6	3	7	3	5	6	6	4	4	5	4	5	5	4	5	4	4
1	6	3	3	3	4	5	4	6	6	6	4	4	4	4	4	4	4
2	4	3	7	2	6	6	6	7	7	7	6	6	6	6	6	6	6
2	5	3	5	3	6	6	6	5	6	6	6	6	6	6	6	6	6
1	5	4	6	3	4	4	4	5	6	5	5	3	5	6	5	3	4
1	4	2	4	2	5	5	5	1	4	5	6	5	6	6	5	6	7
1	5	3	4	2	1	1	1	7	7	7	7	7	7	7	7	7	7
2	3	4	5	3	6	6	6	4	4	3	6	6	6	5	6	5	5
1	5	4	7	5	6	6	6	6	6	5	7	6	6	6	6	5	6
2	4	4	7	6	7	7	7	6	6	7	7	7	7	6	7	6	7
2	3	3	6	1	3	5	5	6	6	6	4	4	4	4	4	3	3
1	4	3	6	1	4	4	4	3	3	5	4	4	4	4	4	4	4
2	3	3	7	2	7	7	7	6	7	7	7	7	7	7	7	7	7
1	4	3	4	6	6	5	5	5	6	6	6	6	6	5	5	5	5
2	3	3	6	2	3	5	4	6	7	6	5	5	5	5	6	5	5
2	1	1	1	6	5	5	5	5	4	4	4	4	4	5	4	3	3
2	2	3	7	3	7	7	7	7	6	7	7	7	7	7	7	6	6
2	2	4	7	2	7	7	7	5	5	6	6	6	6	7	6	7	7
2	3	4	1	2	6	6	6	4	5	5	7	3	4	5	6	4	4
2	6	2	6	2	6	6	6	7	5	6	7	7	7	7	6	6	6
2	2	4	7	1	5	6	5	4	4	4	4	4	4	5	5	4	4
2	4	4	1	3	5	5	5	7	6	6	5	3	4	4	6	4	4
2	2	3	7	2	7	7	7	4	4	4	4	4	4	4	4	4	4
1	3	4	5	4	7	7	7	4	2	2	7	7	7	7	7	7	7
1	5	4	1	3	6	6	6	5	5	4	6	6	6	5	6	5	5
1	3	3	4	6	6	6	6	5	5	5	5	5	5	5	6	4	4
1	2	4	7	1	6	5	4	5	5	6	7	7	7	5	5	5	5
1	3	3	6	4	6	6	6	7	7	7	7	7	7	6	6	6	6
2	4	3	3	3	4	4	4	6	5	6	4	4	4	4	4	4	4
2	4	3	7	3	7	7	7	6	6	6	7	7	7	5	7	4	4
1	5	4	5	4	7	6	7	6	6	6	6	6	5	7	4	6	6
1	4	3	2	5	4	5	5	4	5	5	5	5	5	5	5	5	5
1	2	3	7	1	7	7	7	7	7	1	7	7	7	7	7	7	7
2	4	3	7	3	7	7	7	5	6	6	7	7	7	6	7	6	6
1	3	3	4	3	3	6	7	6	6	6	7	3	7	5	7	6	6
